# Supplementary material for: Discovery and Characterization of a Cryptic Secondary Binding Site in the Molecular Chaperone HSP70
Source: Molecules. 2022 Jan 26;27(3):817. doi: 10.3390/molecules27030817 (PMC8839746; doi:10.3390/molecules27030817)
Supplement: Supplementary file 1 [file molecules-27-00817-s001.zip]

Archive with 1 entries (1 files):
- molecules-1535967-supplementary.pdf
